# Supplementary material for: Nanozinc Ecotoxicity in the Freshwater Invasive Bivalve Limnoperna fortunei Under a Climate Change Scenario
Source: Animals (Basel). 2025 Sep 19;15(18):2734. doi: 10.3390/ani15182734 (PMC12466390; doi:10.3390/ani15182734)
Supplement: Supplementary file 1 [file animals-15-02734-s001.zip]

Archive with 1 entries (1 files):
- animals-3869687-supplementary.pdf
